# Supplementary material for: Moderating Effects of BDNF Genetic Variants and Smoking on Cognition in PTSD Veterans
Source: Biomolecules. 2021 Apr 26;11(5):641. doi: 10.3390/biom11050641 (PMC8146493; doi:10.3390/biom11050641)
Supplement: Supplementary file 1 [file biomolecules-11-00641-s001.zip]

Archive with 1 entries (1 files):
- biomolecules-1156184-supplementary.pdf
